# Supplementary material for: catena-Poly[[diaqua­copper(II)]-μ-hy­drox­ido-κ2 O:O-μ-[4-(4H-1,2,4-triazol-4-yl)benzoato]-κ2 N 1:N 2]
Source: Acta Crystallogr Sect E Struct Rep Online. 2011 Aug 17;67(Pt 9):m1255–6. doi: 10.1107/S1600536811032624 (PMC3200671; doi:10.1107/S1600536811032624)
Supplement: Supplementary file 1 [file e-67-m1255-sup1.cif]

##############################################################################
#                                                                            #
# This CIF contains the data in a paper accepted for publication in          #
# Acta Crystallographica Section E. It conforms to the requirements of       #
# Notes for Authors for Acta Crystallographica Section E, and has been       #
# peer reviewed under the auspices of the IUCr Commission on Journals.       #
#                                                                            #
# Full details of the Crystallographic Information File format               #
# are given in the paper "The Crystallographic Information File (CIF):       #
# a New Standard Archive File for Crystallography" by S. R. Hall, F. H.      #
# Allen and I. D. Brown [Acta Cryst. (1991), A47, 655-685].                  #
#                                                                            #
# The current version of the core CIF dictionary is obtainable from          #
# ftp://ftp.iucr.org/pub/cif_core.dic.                                       #
#                                                                            #
# Software is freely available for graphical display of the structure(s)     #
# in this CIF. For information consult the CIF software page                 #
# http://www.iucr.org/resources/cif/software.                                #
#                                                                            #
# This file may be used for bona fide research purposes within the           #
# scientific community so long as proper attribution is given to the journal # 
# article from which it was obtained.                                        #
#                                                                            #
##############################################################################
data_global
_audit_creation_method     'SHELXL97'
_journal_date_recd_electronic     2011-08-07
_journal_date_accepted     2011-08-11
_journal_name_full     'Acta Crystallographica, Section E'
_journal_year     2011
_journal_volume     67
_journal_issue      9
_journal_page_first     m1255
_journal_page_last     m1256
_journal_paper_category     QM
_journal_coeditor_code     HY2457
_publ_contact_author_name     'Haochen Shi'
_publ_contact_author_address
;
College of Physics
Jilin University
Changchun 130012
People's Republic of China
and Department of Physics Education
Changchun Normal University
Changchun 130032
People's Republic of China
;
_publ_contact_author_email     chemshihc@163.com
_publ_contact_author_fax     +86-431-85166112
_publ_contact_author_phone     +86-431-85166112
_publ_section_title
;\
<i>catena</i>-Poly[[diaquacopper(II)]-\m-hydroxido-\k^2^<i>O</i>:<i>O</i>-\
\m-[4-(4<i>H</i>-1,2,4-triazol-4-yl)benzoato]-\
\k^2^<i>N</i>^1^:<i>N</i>^2^]
;
loop_
    _publ_author_name
    _publ_author_footnote
    _publ_author_address
    'Haochen Shi' .
;
College of Physics
Jilin University
Changchun 130012
People's Republic of China
and Department of Physics Education
Changchun Normal University
Changchun 130032
People's Republic of China
;
    'Feng Gao' .
;
Department of Physics Education
Changchun Normal University
Changchun 130032
People's Republic of China
;
    'Jingang Qi' .
;
Department of Physics Education
Changchun Normal University
Changchun 130032
People's Republic of China
;
data_I
_audit_creation_method     SHELXL-97
_chemical_name_systematic
;
<i>catena</i>-Poly[[diaquacopper(II)]-\m-hydroxido-\k^2^<i>O</i>:<i>O</i>-
\m-[4-(4<i>H</i>-1,2,4-triazol-4-yl)benzoato]-
\k^2^<i>N</i>^1^:<i>N</i>^2^]
;
_chemical_name_common     ?
_chemical_formula_moiety     'C9 H11 Cu N3 O5'
_chemical_formula_sum     'C9 H11 Cu N3 O5'
_chemical_formula_iupac     '[Cu (C9 H6 N3 O2) (OH) (H2 O)2]'
_chemical_formula_weight     304.75
_chemical_melting_point     ?
_symmetry_cell_setting     monoclinic
_symmetry_space_group_name_H-M     'P 21/m'
_symmetry_space_group_name_Hall     '-P 2yb'
loop_
    _symmetry_equiv_pos_as_xyz
    'x, y, z'
    '-x, y+1/2, -z'
    '-x, -y, -z'
    'x, -y-1/2, z'
_cell_length_a     6.787(5)
_cell_length_b     6.758(5)
_cell_length_c     12.036(5)
_cell_angle_alpha     90.000
_cell_angle_beta     102.919(5)
_cell_angle_gamma     90.000
_cell_volume     538.1(6)
_cell_formula_units_Z     2
_cell_measurement_reflns_used     1165
_cell_measurement_theta_min     0.99
_cell_measurement_theta_max     26.08
_cell_measurement_temperature     293(2)
_exptl_crystal_description     block
_exptl_crystal_colour     blue
_exptl_crystal_size_max     0.21
_exptl_crystal_size_mid     0.19
_exptl_crystal_size_min     0.15
_exptl_crystal_density_diffrn     1.881
_exptl_crystal_density_meas     ?
_exptl_crystal_density_method     'not measured'
_exptl_crystal_F_000     310
_exptl_absorpt_coefficient_mu     2.049
_exptl_absorpt_correction_type     multi-scan
_exptl_absorpt_process_details     '(SADABS; Bruker, 2001)'
_exptl_absorpt_correction_T_min     0.64
_exptl_absorpt_correction_T_max     0.75
_exptl_special_details     ?
_diffrn_ambient_temperature     293(2)
_diffrn_radiation_type     MoK\a
_diffrn_radiation_wavelength     0.71073
_diffrn_radiation_source     'fine-focus sealed tube'
_diffrn_radiation_monochromator     graphite
_diffrn_measurement_device_type     'Bruker APEXII CCD'
_diffrn_measurement_method     '\f and \w scans'
_diffrn_detector_area_resol_mean     ?
_diffrn_reflns_number     3021
_diffrn_reflns_av_R_equivalents     0.0221
_diffrn_reflns_av_sigmaI/netI     0.0265
_diffrn_reflns_theta_min     3.08
_diffrn_reflns_theta_max     26.08
_diffrn_reflns_theta_full     26.08
_diffrn_measured_fraction_theta_max     0.997
_diffrn_measured_fraction_theta_full     0.997
_diffrn_reflns_limit_h_min     -7
_diffrn_reflns_limit_h_max     8
_diffrn_reflns_limit_k_min     -7
_diffrn_reflns_limit_k_max     8
_diffrn_reflns_limit_l_min     -14
_diffrn_reflns_limit_l_max     12
_diffrn_standards_number     ?
_diffrn_standards_interval_count     ?
_diffrn_standards_interval_time     ?
_diffrn_standards_decay_%     ?
_refine_special_details
;
;
_reflns_number_total     1165
_reflns_number_gt     1010
_reflns_threshold_expression     I>2\s(I)
_refine_ls_structure_factor_coef     Fsqd
_refine_ls_matrix_type     full
_refine_ls_R_factor_all     0.0323
_refine_ls_R_factor_gt     0.0279
_refine_ls_wR_factor_gt     0.0801
_refine_ls_wR_factor_ref     0.0828
_refine_ls_goodness_of_fit_ref     1.120
_refine_ls_restrained_S_all     1.119
_refine_ls_number_reflns     1165
_refine_ls_number_parameters     111
_refine_ls_number_restraints     4
_refine_ls_hydrogen_treatment     mixed
_refine_ls_weighting_scheme     calc
_refine_ls_weighting_details
         'calc w=1/[\s^2^(Fo^2^)+(0.0403P)^2^+0.5502P] where P=(Fo^2^+2Fc^2^)/3'
_atom_sites_solution_hydrogens     geom
_atom_sites_solution_primary     direct
_atom_sites_solution_secondary     difmap
_refine_ls_shift/su_max     0.000
_refine_ls_shift/su_mean     0.000
_refine_diff_density_max     0.446
_refine_diff_density_min     -0.370
_refine_ls_extinction_method     none
_refine_ls_extinction_coef     ?
loop_
    _atom_type_symbol
    _atom_type_description
    _atom_type_scat_dispersion_real
    _atom_type_scat_dispersion_imag
    _atom_type_scat_source
    'C' 'C' 0.0033 0.0016
                         'International Tables Vol C Tables 4.2.6.8 and 6.1.1.4'
    'H' 'H' 0.0000 0.0000
                         'International Tables Vol C Tables 4.2.6.8 and 6.1.1.4'
    'N' 'N' 0.0061 0.0033
                         'International Tables Vol C Tables 4.2.6.8 and 6.1.1.4'
    'O' 'O' 0.0106 0.0060
                         'International Tables Vol C Tables 4.2.6.8 and 6.1.1.4'
    'Cu' 'Cu' 0.3201 1.2651
                         'International Tables Vol C Tables 4.2.6.8 and 6.1.1.4'
_computing_data_collection     'APEX2 (Bruker, 2007)'
_computing_cell_refinement     'SAINT (Bruker, 2007)'
_computing_data_reduction     'SAINT (Bruker, 2007)'
_computing_structure_solution     'SHELXTL (Sheldrick, 2008)'
_computing_structure_refinement     'SHELXTL (Sheldrick, 2008)'
_computing_molecular_graphics     'SHELXTL (Sheldrick, 2008)'
_computing_publication_material     'SHELXTL (Sheldrick, 2008)'
loop_
    _atom_site_type_symbol
    _atom_site_label
    _atom_site_fract_x
    _atom_site_fract_y
    _atom_site_fract_z
    _atom_site_U_iso_or_equiv
    _atom_site_adp_type
    _atom_site_calc_flag
    _atom_site_refinement_flags
    _atom_site_occupancy
    _atom_site_symmetry_multiplicity
    _atom_site_disorder_assembly
    _atom_site_disorder_group
    C C1 0.2717(6) 0.2500 -0.3753(3) 0.0147(7) Uani d S 1 2 . .
    C C2 0.4779(6) 0.2500 -0.3610(3) 0.0185(8) Uani d S 1 2 . .
    H H2 0.5611 0.2500 -0.2882 0.022 Uiso calc SR 1 2 . .
    C C3 0.5609(6) 0.2500 -0.4564(3) 0.0176(8) Uani d S 1 2 . .
    H H3 0.7006 0.2500 -0.4473 0.021 Uiso calc SR 1 2 . .
    C C4 0.4374(5) 0.2500 -0.5653(3) 0.0135(7) Uani d S 1 2 . .
    C C5 0.2310(6) 0.2500 -0.5770(3) 0.0264(10) Uani d S 1 2 . .
    H H5 0.1474 0.2500 -0.6496 0.032 Uiso calc SR 1 2 . .
    C C6 0.1448(6) 0.2500 -0.4827(3) 0.0279(10) Uani d S 1 2 . .
    H H6 0.0052 0.2500 -0.4915 0.033 Uiso calc SR 1 2 . .
    C C7 0.5284(6) 0.2500 -0.6686(3) 0.0148(7) Uani d S 1 2 . .
    C C8 0.1359(4) 0.0900(4) -0.2195(2) 0.0174(6) Uani d . 1 1 . .
    H H8 0.1530 -0.0410 -0.2390 0.021 Uiso calc R 1 1 . .
    N N1 0.1836(5) 0.2500 -0.2760(2) 0.0151(7) Uani d S 1 2 . .
    N N2 0.0624(3) 0.1479(3) -0.13349(17) 0.0150(5) Uani d . 1 1 . .
    O O1 0.7151(4) 0.2500 -0.6538(2) 0.0184(6) Uani d S 1 2 . .
    O O2 0.4060(4) 0.2500 -0.7656(2) 0.0260(7) Uani d S 1 2 . .
    Cu Cu1 0.0000 0.0000 0.0000 0.01409(17) Uani d S 1 2 . .
    O O3 0.0096(4) 0.2500 0.0802(2) 0.0145(5) Uani d SD 1 2 . .
    O O4 -0.3805(3) 0.0459(3) -0.07541(19) 0.0254(5) Uani d D 1 1 . .
    H H9 0.118(4) 0.2500 0.130(3) 0.038 Uiso d SD 1 2 . .
    H H10A -0.413(5) -0.040(4) -0.126(2) 0.038 Uiso d D 1 1 . .
    H H10 -0.471(8) 0.017(11) -0.040(6) 0.038 Uiso d PD 0.50 1 . .
    H H10' -0.372(10) 0.169(2) -0.086(6) 0.038 Uiso d PD 0.50 1 . .
loop_
    _atom_site_aniso_label
    _atom_site_aniso_U_11
    _atom_site_aniso_U_22
    _atom_site_aniso_U_33
    _atom_site_aniso_U_12
    _atom_site_aniso_U_13
    _atom_site_aniso_U_23
    C1 0.0200(19) 0.0156(18) 0.0121(18) 0.000 0.0112(15) 0.000
    C2 0.0175(19) 0.026(2) 0.0116(18) 0.000 0.0030(15) 0.000
    C3 0.0141(18) 0.023(2) 0.0166(18) 0.000 0.0064(15) 0.000
    C4 0.0189(18) 0.0116(17) 0.0118(18) 0.000 0.0071(15) 0.000
    C5 0.019(2) 0.053(3) 0.0076(18) 0.000 0.0021(15) 0.000
    C6 0.0142(19) 0.051(3) 0.020(2) 0.000 0.0059(16) 0.000
    C7 0.0224(19) 0.0125(18) 0.0121(18) 0.000 0.0092(15) 0.000
    C8 0.0221(13) 0.0154(13) 0.0172(13) 0.0008(11) 0.0096(11) -0.0004(11)
    N1 0.0174(16) 0.0186(16) 0.0121(15) 0.000 0.0090(12) 0.000
    N2 0.0193(11) 0.0134(11) 0.0140(10) 0.0011(9) 0.0073(9) 0.0003(9)
    O1 0.0196(14) 0.0210(14) 0.0178(14) 0.000 0.0110(11) 0.000
    O2 0.0230(15) 0.0456(19) 0.0098(13) 0.000 0.0046(11) 0.000
    Cu1 0.0197(3) 0.0131(3) 0.0117(2) 0.00017(17) 0.00825(18) 0.00091(17)
    O3 0.0205(14) 0.0146(13) 0.0095(12) 0.000 0.0056(10) 0.000
    O4 0.0300(11) 0.0221(11) 0.0270(11) -0.0001(10) 0.0124(9) -0.0014(9)
_geom_special_details
;
;
loop_
    _geom_bond_atom_site_label_1
    _geom_bond_atom_site_label_2
    _geom_bond_site_symmetry_2
    _geom_bond_distance
    _geom_bond_publ_flag
    C1 C2 . 1.371(5) ?
    C1 C6 . 1.383(5) ?
    C1 N1 . 1.452(4) ?
    C2 C3 . 1.388(5) ?
    C2 H2 . 0.9300 ?
    C3 C4 . 1.389(5) ?
    C3 H3 . 0.9300 ?
    C4 C5 . 1.376(6) ?
    C4 C7 . 1.508(5) ?
    C5 C6 . 1.388(5) ?
    C5 H5 . 0.9300 ?
    C6 H6 . 0.9300 ?
    C7 O1 . 1.239(5) ?
    C7 O2 . 1.272(4) ?
    C8 N2 . 1.306(3) ?
    C8 N1 . 1.354(3) ?
    C8 H8 . 0.9300 ?
    N2 N2 4_565 1.381(4) ?
    Cu1 O3 . 1.9397(16) ?
    Cu1 N2 3 2.016(2) ?
    Cu1 O4 . 2.558(3) ?
    O3 H9 . 0.839(10) ?
    O4 H10A . 0.836(10) ?
    O4 H10 . 0.846(10) ?
    O4 H10' . 0.844(10) ?
loop_
    _geom_angle_atom_site_label_1
    _geom_angle_atom_site_label_2
    _geom_angle_atom_site_label_3
    _geom_angle_site_symmetry_1
    _geom_angle_site_symmetry_3
    _geom_angle
    _geom_angle_publ_flag
    C2 C1 C6 . . 121.5(3) ?
    C2 C1 N1 . . 119.5(3) ?
    C6 C1 N1 . . 119.0(3) ?
    C1 C2 C3 . . 119.2(3) ?
    C1 C2 H2 . . 120.4 ?
    C3 C2 H2 . . 120.4 ?
    C2 C3 C4 . . 120.6(3) ?
    C2 C3 H3 . . 119.7 ?
    C4 C3 H3 . . 119.7 ?
    C5 C4 C3 . . 118.9(3) ?
    C5 C4 C7 . . 120.7(3) ?
    C3 C4 C7 . . 120.4(3) ?
    C4 C5 C6 . . 121.4(4) ?
    C4 C5 H5 . . 119.3 ?
    C6 C5 H5 . . 119.3 ?
    C1 C6 C5 . . 118.4(4) ?
    C1 C6 H6 . . 120.8 ?
    C5 C6 H6 . . 120.8 ?
    O1 C7 O2 . . 124.7(3) ?
    O1 C7 C4 . . 118.4(3) ?
    O2 C7 C4 . . 116.9(3) ?
    N2 C8 N1 . . 109.6(2) ?
    N2 C8 H8 . . 125.2 ?
    N1 C8 H8 . . 125.2 ?
    C8 N1 C8 . 4_565 105.9(3) ?
    C8 N1 C1 . . 127.03(15) ?
    C8 N1 C1 4_565 . 127.03(15) ?
    C8 N2 N2 . 4_565 107.42(16) ?
    C8 N2 Cu1 . . 132.01(19) ?
    N2 N2 Cu1 4_565 . 119.72(6) ?
    O3 Cu1 N2 . . 88.58(10) ?
    O3 Cu1 N2 . 3 91.42(10) ?
    N2 Cu1 N2 . 3 180.00(11) ?
    O3 Cu1 O4 . . 89.42(9) ?
    O3 Cu1 O4 . 3 90.58(9) ?
    N2 Cu1 O4 . 3 88.14(8) ?
    O4 Cu1 N2 . . 91.86(8) ?
    Cu1 O3 Cu1 . 2 121.15(13) ?
    Cu1 O3 H9 . . 106.6(15) ?
    H10A O4 H10 . . 96(5) ?
    H10A O4 H10' . . 126(5) ?
    H10 O4 H10' . . 113(7) ?
loop_
    _geom_torsion_atom_site_label_1
    _geom_torsion_atom_site_label_2
    _geom_torsion_atom_site_label_3
    _geom_torsion_atom_site_label_4
    _geom_torsion_site_symmetry_1
    _geom_torsion_site_symmetry_2
    _geom_torsion_site_symmetry_3
    _geom_torsion_site_symmetry_4
    _geom_torsion
    _geom_torsion_publ_flag
    N2 C8 N1 C8 . . . 4_565 0.2(4) ?
    N2 C8 N1 C1 . . . . 179.1(3) ?
    C2 C1 N1 C8 . . . . -89.3(3) ?
    C6 C1 N1 C8 . . . . 90.7(3) ?
    C2 C1 N1 C8 . . . 4_565 89.3(3) ?
    C6 C1 N1 C8 . . . 4_565 -90.7(3) ?
    N1 C8 N2 N2 . . . 4_565 -0.2(2) ?
    N1 C8 N2 Cu1 . . . . -169.2(2) ?
    C8 N2 Cu1 O3 . . . 3 -20.5(3) ?
    N2 N2 Cu1 O3 4_565 . . 3 171.53(8) ?
    C8 N2 Cu1 O3 . . . . 159.5(3) ?
    N2 N2 Cu1 O3 4_565 . . . -8.47(8) ?
    N2 Cu1 O3 Cu1 . . . 2 15.10(15) ?
    N2 Cu1 O3 Cu1 3 . . 2 -164.90(15) ?
loop_
    _geom_hbond_atom_site_label_D
    _geom_hbond_atom_site_label_H
    _geom_hbond_atom_site_label_A
    _geom_hbond_site_symmetry_A
    _geom_hbond_distance_DH
    _geom_hbond_distance_HA
    _geom_hbond_distance_DA
    _geom_hbond_angle_DHA
    O3 H9 O2 1_556 0.84(3) 2.07(3) 2.907(4) 172(3)
    O4 H10A O2 2_544 0.83(3) 1.94(3) 2.746(3) 164(3)
    O4 H10 O4 3_455 0.85(6) 1.94(6) 2.762(4) 165(6)
    O4 H10' O4 4_565 0.85(2) 1.93(2) 2.759(4) 165(7)
    C6 H6 O1 1_455 0.93 2.44 3.172(5) 135
    C8 H8 O1 2_644 0.93 2.23 3.052(4) 147
