# Supplementary material for: catena-Poly[[diaqua­copper(II)]-μ-hy­drox­ido-κ2 O:O-μ-[4-(4H-1,2,4-triazol-4-yl)benzoato]-κ2 N 1:N 2]
Source: Acta Crystallogr Sect E Struct Rep Online. 2011 Aug 17;67(Pt 9):m1255–6. doi: 10.1107/S1600536811032624 (PMC3200671; doi:10.1107/S1600536811032624)
Supplement: Supplementary file 2 [file e-67-m1255-Isup2.hkl]

#
# h,k,l, Fc-squared, Fo-squared, sigma(Fo-squared) and status flag
#
data_I
_shelx_title ' p21m in P2(1)/m'
_shelx_refln_list_code          4
_shelx_F_calc_maximum      124.11
_exptl_crystal_F_000       310.00
_reflns_d_resolution_high  0.8083
 
loop_
 _symmetry_equiv_pos_as_xyz
 'x, y, z'
 '-x, y+1/2, -z'
 '-x, -y, -z'
 'x, -y-1/2, z'
 
_cell_length_a     6.7870
_cell_length_b     6.7580
_cell_length_c    12.0360
_cell_angle_alpha  90.000
_cell_angle_beta  102.919
_cell_angle_gamma  90.000
 
_shelx_F_squared_multiplier     1.000
 
loop_
 _refln_index_h
 _refln_index_k
 _refln_index_l
 _refln_F_squared_calc
 _refln_F_squared_meas
 _refln_F_squared_sigma
 _refln_observed_status
   1   0   0     1574.42     1542.16     22.99 o
   2   0   0     5535.14     5687.81     90.88 o
   3   0   0     1391.22     1313.95     20.10 o
   4   0   0      821.03      909.76     21.52 o
   5   0   0     1304.38     1325.44     29.34 o
   6   0   0      327.14      319.19     17.93 o
   7   0   0      676.99      601.87     26.74 o
   8   0   0      228.76      265.39     22.66 o
   1   1   0     1730.43     1884.18     16.78 o
   2   1   0     1634.74     1752.71     17.92 o
   3   1   0      302.28      318.41      7.35 o
   4   1   0       49.17       57.15      7.25 o
   5   1   0       11.35        4.12      3.49 o
   6   1   0       33.15       37.08      6.44 o
   7   1   0        0.34        3.24      2.56 o
   8   1   0       14.01        7.37      4.38 o
   0   2   0     1214.06     1675.09     19.63 o
   1   2   0     2740.53     2710.72     20.67 o
   2   2   0     1223.28     1145.20     46.70 o
   3   2   0     2333.76     2440.58     26.25 o
   4   2   0       26.51       13.85      2.44 o
   5   2   0      717.77      745.33     15.39 o
   6   2   0      498.11      479.04     13.42 o
   7   2   0       48.62       65.56      6.64 o
   1   3   0      291.93      327.90      6.56 o
   2   3   0      211.10      248.57      5.50 o
   3   3   0       17.65       11.33      2.19 o
   4   3   0      173.13      180.84      7.44 o
   5   3   0        3.28        1.63      1.88 o
   6   3   0      137.01      128.42      8.47 o
   7   3   0        8.96        8.02      3.45 o
   0   4   0     7618.92     7766.69     76.98 o
   1   4   0       74.74       46.43      3.41 o
   2   4   0     1159.33     1099.18     13.83 o
   3   4   0      743.51      675.36     11.14 o
   4   4   0     1366.60     1397.42     24.89 o
   5   4   0      876.08      889.53     43.60 o
   6   4   0      347.92      321.97     11.90 o
   7   4   0      532.60      497.84     18.71 o
   1   5   0        0.04        0.98      1.51 o
   2   5   0       80.82       70.12      8.83 o
   3   5   0       77.62       83.63      6.21 o
   4   5   0      145.11      164.02      9.69 o
   5   5   0       10.82        4.68      2.81 o
   6   5   0       14.71       13.11      5.17 o
   0   6   0       64.10       51.84      9.13 o
   1   6   0     1128.22     1128.84     24.95 o
   2   6   0      567.65      560.77     17.21 o
   3   6   0      895.23      888.38     27.15 o
   4   6   0      228.71      230.41     10.84 o
   5   6   0      194.41      233.72     11.48 o
   1   7   0      112.32      108.38      9.74 o
   2   7   0        0.45        0.21      2.64 o
   3   7   0       20.53       28.40     10.60 o
   4   7   0       37.57       26.89      5.76 o
   0   8   0     1176.88     1109.67     40.59 o
   1   8   0      225.97      275.62     45.40 o
   2   8   0      395.40      415.22     17.69 o
  -8   0   1      294.53      312.83     21.03 o
  -7   0   1        2.76        5.22      5.05 o
  -6   0   1     1356.79     1290.30     37.49 o
  -5   0   1     1558.69     1542.81     38.15 o
  -4   0   1       39.63       25.27      5.05 o
  -3   0   1     7866.50     8012.48    101.72 o
  -2   0   1      466.70      433.63     12.23 o
  -1   0   1     3199.02     3223.54     42.87 o
   1   0   1    12651.20    12857.49    226.43 o
   2   0   1    15403.81    16125.20    141.67 o
   3   0   1     3827.24     3906.89     36.16 o
   4   0   1      774.75      726.38     19.83 o
   5   0   1     1562.42     1578.30     27.97 o
   6   0   1      140.24      132.79     10.43 o
   7   0   1      267.80      262.95     17.77 o
   8   0   1      259.93      259.04     22.17 o
  -8   1   1        2.55       -1.81      3.34 o
  -7   1   1        0.69        4.89      3.46 o
  -6   1   1       15.83       21.32      3.69 o
  -5   1   1        9.30       15.13      2.88 o
  -4   1   1       39.26       56.64      7.48 o
  -3   1   1       26.37       28.44      2.72 o
  -2   1   1        0.02       -0.04      0.72 o
  -1   1   1      194.35      218.11      4.04 o
   0   1   1       80.71       72.71      3.26 o
   1   1   1     1454.95     1611.89     13.32 o
   2   1   1       31.18       25.82      1.98 o
   3   1   1      468.64      534.52      7.19 o
   4   1   1      365.84      423.75      7.23 o
   5   1   1      131.38      121.36      6.97 o
   6   1   1        6.69        4.96      2.34 o
   7   1   1       73.75       76.75      7.05 o
  -8   2   1      156.64      157.01     12.79 o
  -7   2   1      678.40      621.18     16.61 o
  -6   2   1      210.90      237.45      9.57 o
  -5   2   1      819.31      808.05     16.05 o
  -4   2   1     1120.67     1114.25     17.36 o
  -3   2   1      222.78      143.85      6.25 o
  -2   2   1      875.92      818.24     11.83 o
  -1   2   1      312.81      258.12      4.54 o
   0   2   1    12683.13    13112.62     92.92 o
   1   2   1       91.41      183.68      4.42 o
   2   2   1     1331.48     1151.25     14.26 o
   3   2   1     1301.70     1176.72     14.57 o
   4   2   1      411.17      405.57     10.08 o
   5   2   1      450.92      447.49     11.76 o
   6   2   1      278.15      277.72     10.15 o
   7   2   1      197.08      228.10     11.76 o
  -7   3   1       30.88       30.92      5.04 o
  -6   3   1       56.47       45.42      5.33 o
  -5   3   1        4.36       -0.30      2.46 o
  -4   3   1      115.58      109.99      6.54 o
  -3   3   1        3.82        4.34      1.59 o
  -2   3   1      927.43     1049.80     14.26 o
  -1   3   1        2.12        2.88      1.03 o
   0   3   1     1121.25     1289.76     25.50 o
   1   3   1        2.97        5.59      1.03 o
   2   3   1      146.65      143.35      7.74 o
   3   3   1      186.45      182.89     10.95 o
   4   3   1       19.09       23.74      3.33 o
   5   3   1        0.78       -0.49      1.89 o
   6   3   1        0.01       -1.92      2.13 o
   7   3   1       17.56       15.38      4.06 o
  -7   4   1       51.89       70.20      7.67 o
  -6   4   1      902.87      843.83     19.16 o
  -5   4   1      921.29      900.50     18.62 o
  -4   4   1      524.77      523.43     12.98 o
  -3   4   1     3881.44     4058.33     35.07 o
  -2   4   1     1509.63     1509.40     17.01 o
  -1   4   1     1775.80     1737.96     17.89 o
   0   4   1      172.10      139.20      4.20 o
   1   4   1     1677.96     1678.88     16.92 o
   2   4   1     1160.29     1080.18     16.85 o
   3   4   1      498.77      475.92     13.83 o
   4   4   1      368.64      367.00     13.77 o
   5   4   1      821.07      825.74     17.87 o
   6   4   1      269.99      289.54     11.38 o
   7   4   1      244.80      271.42     17.50 o
  -6   5   1        0.15        3.88      2.97 o
  -5   5   1        4.88        1.97      2.51 o
  -4   5   1       29.15       26.81      4.06 o
  -3   5   1      216.69      223.30      8.38 o
  -2   5   1       68.72       72.05      5.27 o
  -1   5   1      240.30      256.62      6.62 o
   0   5   1       57.22       69.14      5.45 o
   1   5   1       40.87       46.60      4.29 o
   2   5   1       88.31       82.72      5.86 o
   3   5   1        0.00       -0.83      1.69 o
   4   5   1       25.34       23.41      3.90 o
   5   5   1        2.28       -0.71      2.44 o
   6   5   1       88.22       74.13      9.35 o
  -5   6   1       44.42       47.75      8.68 o
  -4   6   1      363.60      354.84     12.04 o
  -3   6   1       74.83       69.11      7.72 o
  -2   6   1      799.75      786.13     20.75 o
  -1   6   1      635.20      619.95     18.04 o
   0   6   1     1543.85     1542.51     29.89 o
   1   6   1       99.44       98.91      6.66 o
   2   6   1      308.08      302.97     10.14 o
   3   6   1      464.00      462.36     21.62 o
   4   6   1      589.69      591.35     20.73 o
   5   6   1      238.23      228.67     15.50 o
  -4   7   1        1.87        6.65      3.87 o
  -3   7   1       17.73       19.39      6.68 o
  -2   7   1      108.64      111.76     21.11 o
  -1   7   1       41.17       39.12      6.34 o
   0   7   1        6.47        5.37      3.44 o
   1   7   1       16.86       11.90      6.03 o
   2   7   1        0.51        1.38      4.16 o
   3   7   1      118.27       89.34     13.29 o
   4   7   1        8.01        4.24      5.38 o
  -2   8   1      317.87      359.03     16.42 o
  -1   8   1      481.90      502.95     19.42 o
   0   8   1       57.98       99.60     10.32 o
   1   8   1      966.54      976.08     27.09 o
   2   8   1      305.41      325.69     15.68 o
  -8   0   2      392.94      422.87     24.62 o
  -7   0   2      283.65      263.60     18.10 o
  -6   0   2      301.90      325.22     18.26 o
  -5   0   2      907.25      902.15     28.37 o
  -4   0   2     1402.15     1455.27     33.74 o
  -3   0   2     2965.65     2734.32     47.11 o
  -2   0   2      269.54      223.99      8.64 o
  -1   0   2     4037.72     3964.13     52.00 o
   0   0   2     2635.70     2617.60     32.44 o
   1   0   2      372.15      311.12      4.89 o
   2   0   2     9344.97     9801.79     74.07 o
   3   0   2     4066.58     4170.98     52.37 o
   4   0   2     1622.37     1666.71     21.52 o
   5   0   2     1398.02     1334.71     20.36 o
   6   0   2      472.48      466.64     21.03 o
   7   0   2      274.69      312.41     14.08 o
  -8   1   2       35.86       47.81      7.37 o
  -7   1   2       20.16       17.14     11.49 o
  -6   1   2      176.71      167.99     10.89 o
  -5   1   2        4.68        4.99      2.50 o
  -4   1   2        8.93        8.86      2.07 o
  -3   1   2      144.43      162.08      6.77 o
  -2   1   2        0.06       -0.74      0.74 o
  -1   1   2       93.86      101.81      3.48 o
   0   1   2      368.29      414.68      5.76 o
   1   1   2      144.66      152.28      3.15 o
   2   1   2      146.98      158.89      3.15 o
   3   1   2      211.15      216.60      4.31 o
   4   1   2      165.97      168.82      7.56 o
   5   1   2       89.84       94.96      4.91 o
   6   1   2       17.80       17.85      3.60 o
   7   1   2       37.63       29.93      4.62 o
  -8   2   2       90.19       97.93     10.25 o
  -7   2   2       23.05       21.62      5.05 o
  -6   2   2     1080.33     1032.09     20.17 o
  -5   2   2      825.34      792.95     20.10 o
  -4   2   2      472.52      441.51     10.47 o
  -3   2   2     3979.81     4099.90     38.31 o
  -2   2   2      757.48      645.41     10.13 o
  -1   2   2      297.96      236.63      3.90 o
   0   2   2     2779.00     2854.11     22.50 o
   1   2   2      624.17      580.89      7.92 o
   2   2   2     2210.57     2123.55     19.83 o
   3   2   2      642.94      615.28      9.55 o
   4   2   2      889.56      870.97     13.62 o
   5   2   2      860.89      871.33     16.90 o
   6   2   2       53.83       54.89      5.56 o
   7   2   2      161.61      167.00     12.79 o
  -7   3   2        9.06        5.09      3.13 o
  -6   3   2       78.91       82.53      7.03 o
  -5   3   2      117.88      114.43      7.36 o
  -4   3   2      137.49      124.71      6.93 o
  -3   3   2        6.21        5.32      1.69 o
  -2   3   2       51.38       59.32      2.68 o
  -1   3   2        4.99        4.94      1.03 o
   0   3   2      659.23      784.72     10.47 o
   1   3   2      369.26      403.79      8.52 o
   2   3   2      389.94      411.37      8.10 o
   3   3   2       76.60       75.14      6.61 o
   4   3   2        2.63        1.73      2.02 o
   5   3   2        1.16        3.00      2.20 o
   6   3   2        3.86        4.37      2.78 o
   7   3   2        3.03       -0.77      3.67 o
  -7   4   2      527.64      505.37     15.93 o
  -6   4   2      284.87      294.44     14.17 o
  -5   4   2      773.88      748.69     16.77 o
  -4   4   2     1181.34     1142.72     16.58 o
  -3   4   2     1398.59     1358.87     17.11 o
  -2   4   2     1837.71     1888.69     23.18 o
  -1   4   2     3791.57     3921.55     33.20 o
   0   4   2     2014.74     2082.60     17.77 o
   1   4   2      657.00      606.46     10.46 o
   2   4   2     1225.84     1189.45     18.04 o
   3   4   2      542.51      504.49     11.89 o
   4   4   2      140.02      136.35      7.72 o
   5   4   2      237.93      246.11      9.96 o
   6   4   2      278.77      273.62     15.35 o
  -6   5   2       22.88       12.57      3.82 o
  -5   5   2       42.34       41.33      5.24 o
  -4   5   2        2.37        2.65      2.07 o
  -3   5   2       54.24       59.96      4.44 o
  -2   5   2       20.09       20.05      2.64 o
  -1   5   2      563.73      587.20     12.91 o
   0   5   2       16.52       17.47      2.84 o
   1   5   2      171.66      205.24      7.54 o
   2   5   2      273.25      268.60     12.27 o
   3   5   2       14.66       16.77      3.20 o
   4   5   2      125.48      125.84      8.20 o
   5   5   2        5.94        5.76      4.03 o
   6   5   2        8.18        7.83      4.89 o
  -5   6   2       61.92       64.93      6.65 o
  -4   6   2       48.66       53.12      6.93 o
  -3   6   2      240.20      263.09     12.44 o
  -2   6   2      332.14      327.96     16.55 o
  -1   6   2      331.96      317.83     31.54 o
   0   6   2      823.88      842.15     16.62 o
   1   6   2      960.34      988.31     18.58 o
   2   6   2      325.65      334.00     10.83 o
   3   6   2      211.43      214.85     11.72 o
   4   6   2      430.38      414.68     21.03 o
   5   6   2      322.12      349.46     16.94 o
  -4   7   2       14.25       10.98      4.46 o
  -3   7   2       27.89       24.61      5.41 o
  -2   7   2       81.68       87.08      8.93 o
  -1   7   2        5.18        8.62      3.73 o
   0   7   2       31.95       33.48      5.78 o
   1   7   2        0.17        0.73      2.77 o
   2   7   2        4.34        2.70      3.13 o
   3   7   2       18.90       16.30      7.17 o
   4   7   2        5.06        4.26      4.15 o
  -2   8   2      387.03      435.40     18.03 o
  -1   8   2      424.97      451.99     26.00 o
   0   8   2      247.21      243.30     15.57 o
   1   8   2      276.14      266.44     15.03 o
  -8   0   3      298.36      357.34     23.15 o
  -7   0   3      299.45      308.27     19.56 o
  -6   0   3     1143.49     1065.00     34.23 o
  -5   0   3      144.75      136.61     13.04 o
  -4   0   3     1368.81     1275.79     31.63 o
  -3   0   3     3204.35     3114.31     52.17 o
  -2   0   3      591.26      504.38     13.86 o
  -1   0   3     2383.87     2327.10     33.42 o
   0   0   3     2014.15     1961.30     19.80 o
   1   0   3      288.21      353.40      5.65 o
   2   0   3     1020.79      906.39     11.94 o
   3   0   3      918.07      911.71     20.66 o
   4   0   3     3910.37     4036.16     53.72 o
   5   0   3      751.47      735.14     17.43 o
   6   0   3      446.96      429.98     15.18 o
   7   0   3      176.69      168.56     18.42 o
  -8   1   3       24.48       10.38     10.51 o
  -7   1   3       10.40       14.63      4.65 o
  -6   1   3       49.47       51.34     13.86 o
  -5   1   3       61.29       57.69      7.25 o
  -4   1   3      461.43      465.15     13.29 o
  -3   1   3       20.90       22.32      4.65 o
  -2   1   3        2.42       -0.44      1.09 o
  -1   1   3     2375.18     2683.18     20.32 o
   0   1   3        0.04       -0.24      0.56 o
   1   1   3       96.05      111.04      3.34 o
   2   1   3      258.45      267.10      4.29 o
   3   1   3      266.07      264.99      4.96 o
   4   1   3        5.30        2.57      1.21 o
   5   1   3       15.94       15.01      2.46 o
   6   1   3       83.73       80.71      5.65 o
   7   1   3       10.73        8.10      4.14 o
  -8   2   3      282.48      268.25     16.88 o
  -7   2   3       73.33       70.67     10.43 o
  -6   2   3      335.27      332.04     13.54 o
  -5   2   3      851.53      815.81     19.71 o
  -4   2   3      627.69      636.52     31.71 o
  -3   2   3     3434.26     3349.08     32.91 o
  -2   2   3     1234.79     1203.86     14.34 o
  -1   2   3     4828.95     4954.25     35.64 o
   0   2   3     1125.31     1071.86     11.40 o
   1   2   3     1574.48     1515.84     17.08 o
   2   2   3     4114.22     4192.60     28.79 o
   3   2   3      562.43      550.59      7.37 o
   4   2   3      109.42      106.05      4.84 o
   5   2   3     1422.15     1491.11     20.41 o
   6   2   3      192.39      186.64     12.67 o
   7   2   3      438.41      464.94     18.40 o
  -7   3   3       45.38       48.83      8.97 o
  -6   3   3        1.00        3.66      3.75 o
  -5   3   3      175.63      199.08      9.11 o
  -4   3   3       55.68       60.70      4.95 o
  -3   3   3       57.15       54.16      3.56 o
  -2   3   3       30.53       35.62      2.49 o
  -1   3   3       32.50       29.71      1.97 o
   0   3   3      217.87      267.48      6.00 o
   1   3   3       60.13       59.93      3.47 o
   2   3   3       59.23       72.37      4.61 o
   3   3   3      239.98      258.95      7.07 o
   4   3   3       21.52       24.25      3.07 o
   5   3   3      109.11       92.44      8.98 o
   6   3   3       14.90       24.66      5.80 o
   7   3   3       20.31       16.42      5.58 o
  -7   4   3      287.52      297.37     14.87 o
  -6   4   3      794.13      784.61     18.50 o
  -5   4   3      386.26      388.24     15.66 o
  -4   4   3     1077.88     1043.45     15.92 o
  -3   4   3     1371.02     1369.18     17.40 o
  -2   4   3     1146.42     1117.64     12.50 o
  -1   4   3     1821.82     1857.52     16.78 o
   0   4   3     3137.45     3270.38     30.76 o
   1   4   3      967.08      963.31     13.89 o
   2   4   3      881.13      876.65     13.76 o
   3   4   3      484.97      455.98     10.22 o
   4   4   3     1039.67     1086.58     32.28 o
   5   4   3       21.92       23.74      5.30 o
   6   4   3       80.32       89.96     19.15 o
  -6   5   3        5.69        5.87      4.11 o
  -5   5   3       34.36       37.83      4.94 o
  -4   5   3       35.94       39.73      4.78 o
  -3   5   3       30.47       32.40      3.37 o
  -2   5   3       12.88       12.27      2.65 o
  -1   5   3      580.17      564.43     12.54 o
   0   5   3        6.07        3.63      1.68 o
   1   5   3      355.27      363.06     10.06 o
   2   5   3       72.61       53.56      9.53 o
   3   5   3        0.45       -0.97      1.80 o
   4   5   3      140.15      109.64     14.75 o
   5   5   3       27.35       27.37      6.22 o
  -5   6   3      479.68      479.44     18.50 o
  -4   6   3      183.73      182.70     12.72 o
  -3   6   3      124.78      104.90      9.30 o
  -2   6   3      227.82      260.31     11.95 o
  -1   6   3      356.23      387.27     11.24 o
   0   6   3      259.32      265.16     11.93 o
   1   6   3      949.94      956.28     18.47 o
   2   6   3      795.67      802.53     17.05 o
   3   6   3      520.41      509.70     18.27 o
   4   6   3       23.87       26.12      5.99 o
   5   6   3      388.73      395.00     20.05 o
  -4   7   3       15.15       14.17      5.79 o
  -3   7   3        1.60        3.27      3.34 o
  -2   7   3        3.51       -1.69      2.70 o
  -1   7   3       36.40       39.02      6.26 o
   0   7   3      137.72      158.74     11.86 o
   1   7   3        7.98        2.69      3.28 o
   2   7   3        0.00       -0.73      3.04 o
   3   7   3        0.46       -1.30      3.56 o
  -2   8   3      232.99      242.35     15.73 o
  -1   8   3      132.72      173.60     13.51 o
   0   8   3      389.38      383.45     16.56 o
   1   8   3      207.96      219.42     21.52 o
  -8   0   4      447.13      445.04     25.76 o
  -7   0   4      463.24      448.47     23.80 o
  -6   0   4     1734.51     1723.60     45.81 o
  -5   0   4      479.33      496.23     20.87 o
  -4   0   4      578.23      568.77     20.21 o
  -3   0   4     1039.95      966.21     24.13 o
  -2   0   4     1931.29     1873.09     32.77 o
  -1   0   4     2392.63     2281.27     25.06 o
   0   0   4      709.13      669.61      9.26 o
   1   0   4     2168.67     2210.43     20.91 o
   2   0   4      544.54      451.21      9.56 o
   3   0   4        4.78        3.83      1.46 o
   4   0   4        7.20       11.99      2.71 o
   5   0   4     2159.71     2241.31     29.15 o
   6   0   4      231.01      244.69     17.44 o
   7   0   4      659.92      654.68     30.97 o
  -8   1   4       14.60       17.15      5.11 o
  -7   1   4      110.62      128.26     11.17 o
  -6   1   4       95.31       93.45     26.98 o
  -5   1   4       54.45       49.32      7.91 o
  -4   1   4      533.49      590.74     14.58 o
  -3   1   4       92.54       96.29      5.48 o
  -2   1   4      327.58      311.71     13.53 o
  -1   1   4       72.13       79.60      3.93 o
   0   1   4       92.80       98.94      2.87 o
   1   1   4      817.92      943.85      8.45 o
   2   1   4       33.45       41.95      2.13 o
   3   1   4       17.50       21.38      1.84 o
   4   1   4       23.58       26.32      2.35 o
   5   1   4      413.85      420.10     10.25 o
   6   1   4        6.01        9.22      3.03 o
   7   1   4       16.32       18.28      5.37 o
  -8   2   4      269.08      277.42     21.76 o
  -7   2   4      300.51      296.53     14.18 o
  -6   2   4      406.83      426.77     15.45 o
  -5   2   4      257.08      235.14     13.12 o
  -4   2   4     1454.61     1375.02     24.38 o
  -3   2   4     2896.41     2925.25     28.75 o
  -2   2   4      252.57      199.11      4.79 o
  -1   2   4     7780.64     8013.92     60.82 o
   0   2   4     2829.29     2837.82     26.12 o
   1   2   4      373.74      303.40      5.53 o
   2   2   4     3099.99     3173.32     56.75 o
   3   2   4      653.72      635.44      8.22 o
   4   2   4     2897.18     2990.99     26.03 o
   5   2   4       16.27       17.02      3.56 o
   6   2   4      375.52      392.85     13.19 o
   7   2   4      163.96      178.51     20.05 o
  -7   3   4        1.64        2.19      3.18 o
  -6   3   4        1.89        2.66      2.92 o
  -5   3   4        2.45        2.14      2.34 o
  -4   3   4       14.59       17.69      7.82 o
  -3   3   4      302.62      330.25      8.81 o
  -2   3   4       64.88       68.40      7.48 o
  -1   3   4      114.43      127.76      4.28 o
   0   3   4       93.79       85.32      3.91 o
   1   3   4       13.47       13.16      2.26 o
   2   3   4       69.63       82.94      6.09 o
   3   3   4      244.51      247.62      6.94 o
   4   3   4        9.08        6.89      2.73 o
   5   3   4        0.04        0.51      2.50 o
   6   3   4       36.28       32.03      6.38 o
  -7   4   4       50.82       67.28      8.64 o
  -6   4   4      561.42      534.54     18.50 o
  -5   4   4      466.75      455.07     14.35 o
  -4   4   4      587.42      576.23     12.89 o
  -3   4   4      671.76      613.20     11.03 o
  -2   4   4     1580.59     1489.07     17.69 o
  -1   4   4      833.79      827.62     14.21 o
   0   4   4     1045.90     1045.20     14.48 o
   1   4   4     2613.23     2662.36     26.42 o
   2   4   4     1143.35     1140.66     16.13 o
   3   4   4      659.55      649.21     15.72 o
   4   4   4       23.03       20.15      4.01 o
   5   4   4      951.45      937.83     25.68 o
   6   4   4       25.02       28.38      6.66 o
  -6   5   4        0.23       -1.97      3.18 o
  -5   5   4       28.10       26.86      3.77 o
  -4   5   4       41.22       42.88      4.78 o
  -3   5   4       91.07       91.03      6.42 o
  -2   5   4        2.60        2.27      1.80 o
  -1   5   4        0.45        0.15      1.53 o
   0   5   4       18.00       19.88      2.68 o
   1   5   4      294.39      266.15      7.85 o
   2   5   4       65.71       65.53      7.65 o
   3   5   4       78.72       76.14      6.88 o
   4   5   4      102.89       79.15      8.77 o
   5   5   4       50.22       53.26     22.25 o
  -5   6   4      521.13      509.83     19.19 o
  -4   6   4      679.27      662.36     20.91 o
  -3   6   4      740.98      760.86     21.42 o
  -2   6   4      152.94      171.93      9.20 o
  -1   6   4      378.77      419.81     11.94 o
   0   6   4      374.28      410.08     22.27 o
   1   6   4       92.49      113.71     13.04 o
   2   6   4      614.79      610.04     22.33 o
   3   6   4      482.49      508.07     24.53 o
   4   6   4      966.95      987.48     28.85 o
  -4   7   4        0.38       -2.49      3.28 o
  -3   7   4        4.46        4.75      5.30 o
  -2   7   4        7.89        3.01      3.34 o
  -1   7   4       15.72       24.08      5.20 o
   0   7   4       81.43       50.70     10.27 o
   1   7   4        8.94        5.22      3.52 o
   2   7   4       65.80       64.10     12.63 o
   3   7   4       26.93       22.99      6.17 o
  -1   8   4       63.91       93.08     14.83 o
   0   8   4      121.88      127.97     17.12 o
  -8   0   5      322.08      276.64     23.80 o
  -7   0   5      567.89      512.04     25.59 o
  -6   0   5      364.74      353.75     19.73 o
  -5   0   5     2272.50     2320.58     50.86 o
  -4   0   5     1884.66     1917.27     41.90 o
  -3   0   5     2233.99     2200.59     41.57 o
  -2   0   5      328.38      514.32     14.51 o
  -1   0   5     4752.15     4742.67     52.57 o
   0   0   5      542.46      508.74      8.19 o
   1   0   5       68.02       27.40      2.05 o
   2   0   5     3055.89     3120.65     29.91 o
   3   0   5       23.20       18.76      2.60 o
   4   0   5      599.66      657.79     13.30 o
   5   0   5       38.41       20.11      4.69 o
   6   0   5      112.65      109.71     14.35 o
   7   0   5      217.98      234.91     22.17 o
  -8   1   5        4.62        5.14      7.01 o
  -7   1   5        0.02        0.01      2.70 o
  -6   1   5        2.00        1.91      2.59 o
  -5   1   5        0.28       -0.18      1.95 o
  -4   1   5      240.14      265.19      9.67 o
  -3   1   5      122.22      132.43     10.11 o
  -2   1   5     1953.73     2205.95     22.68 o
  -1   1   5        7.18       14.05      1.71 o
   0   1   5       28.73       45.00      5.39 o
   1   1   5      210.17      234.45      5.09 o
   2   1   5        0.73        1.99      0.83 o
   3   1   5       68.61       78.97      3.25 o
   4   1   5        0.23        0.31      1.40 o
   5   1   5       67.72       65.60      5.08 o
   6   1   5      102.46      111.98     15.65 o
   7   1   5       71.12       44.50     10.76 o
  -8   2   5      148.42      154.71     13.02 o
  -7   2   5      417.92      468.81     17.92 o
  -6   2   5     2302.46     2246.19     38.84 o
  -5   2   5       10.21        5.61      2.71 o
  -4   2   5     1420.98     1363.89     24.49 o
  -3   2   5      516.29      432.13      8.03 o
  -2   2   5     3596.25     3582.36     29.37 o
  -1   2   5     2734.40     2672.99     22.84 o
   0   2   5     1929.54     1896.19     14.82 o
   1   2   5     5948.68     6239.52     39.03 o
   2   2   5      938.47      855.67      9.67 o
   3   2   5      706.37      669.95     13.15 o
   4   2   5      544.32      557.26     13.95 o
   5   2   5     1119.66     1216.79     22.78 o
   6   2   5      216.98      220.63     35.70 o
  -7   3   5        0.31        2.78      3.51 o
  -6   3   5        0.16       -1.94      2.53 o
  -5   3   5       68.22       75.77      7.37 o
  -4   3   5       53.74       54.32      4.88 o
  -3   3   5      123.16      138.37      6.15 o
  -2   3   5      400.33      430.68      8.20 o
  -1   3   5        8.87        6.77      1.51 o
   0   3   5       90.30      102.07      4.47 o
   1   3   5      163.30      178.27      5.01 o
   2   3   5       15.04       20.88      3.23 o
   3   3   5        1.01        3.22      2.12 o
   4   3   5        6.84        7.59      2.73 o
   5   3   5      344.65      333.77     12.27 o
   6   3   5       10.24        6.86      3.62 o
  -7   4   5       78.10       87.50      9.80 o
  -6   4   5       13.26       10.22      3.29 o
  -5   4   5      716.61      691.91     16.19 o
  -4   4   5      473.50      464.90     12.30 o
  -3   4   5     1220.09     1187.63     29.54 o
  -2   4   5       49.70       48.67      3.71 o
  -1   4   5     1508.10     1501.80     19.77 o
   0   4   5      583.27      590.00     10.62 o
   1   4   5      145.85      141.49      8.72 o
   2   4   5     1815.53     1855.17     27.42 o
   3   4   5      581.24      588.60     15.27 o
   4   4   5      960.44      964.62     21.17 o
   5   4   5       46.34       60.92      6.74 o
   6   4   5      177.37      180.30     13.95 o
  -6   5   5        0.99        0.23      2.59 o
  -5   5   5        8.86        3.95      2.86 o
  -4   5   5       35.29       38.73      4.71 o
  -3   5   5       70.75       75.11      6.02 o
  -2   5   5      118.23      122.68     14.35 o
  -1   5   5      120.44      122.16      6.33 o
   0   5   5      137.45      133.78      7.46 o
   1   5   5       27.86       27.95      4.23 o
   2   5   5       48.84       56.23      5.95 o
   3   5   5       35.12       34.88      5.08 o
   4   5   5       40.32       37.82      5.75 o
   5   5   5       70.17       69.05      9.04 o
  -5   6   5      136.86      159.71     12.57 o
  -4   6   5      741.09      725.14     22.05 o
  -3   6   5      571.05      595.79     15.25 o
  -2   6   5     1680.01     1615.29     25.45 o
  -1   6   5      358.33      357.62     11.26 o
   0   6   5      385.70      388.57     17.28 o
   1   6   5      630.14      625.10     16.39 o
   2   6   5       55.25       68.91     11.48 o
   3   6   5      324.45      327.93     15.44 o
   4   6   5      158.00      190.26     17.20 o
  -4   7   5        1.06       -0.16      3.46 o
  -3   7   5       32.02       21.77      8.72 o
  -2   7   5        5.30        6.64      3.55 o
  -1   7   5       42.12       24.45      7.99 o
   0   7   5        0.16       -0.24      3.17 o
   1   7   5        8.53        8.07      4.48 o
   2   7   5       11.42       10.66      4.74 o
  -8   0   6      106.69      129.60     16.79 o
  -7   0   6      404.11      438.85     23.96 o
  -6   0   6     2255.62     2364.43     56.57 o
  -5   0   6       10.27       13.86      4.89 o
  -4   0   6     3101.98     3137.46     58.69 o
  -3   0   6     1453.24     1443.53     31.79 o
  -2   0   6     2152.82     2292.36     29.08 o
  -1   0   6     1851.55     1767.53     22.12 o
   0   0   6      198.72      156.29      4.40 o
   1   0   6     2217.22     2385.85     25.08 o
   2   0   6      583.67      525.48      9.58 o
   3   0   6      173.96      181.20      8.87 o
   4   0   6      655.24      637.85     18.07 o
   5   0   6       15.06       17.59      9.29 o
   6   0   6       19.46       30.00      8.64 o
  -8   1   6       57.74       56.18      8.07 o
  -7   1   6        0.00       -1.40      2.50 o
  -6   1   6       32.34       30.12     11.17 o
  -5   1   6      270.67      255.32     12.55 o
  -4   1   6      128.80      130.77      7.40 o
  -3   1   6        0.11        2.34      1.55 o
  -2   1   6        7.43        8.26      1.78 o
  -1   1   6      704.64      790.09      8.60 o
   0   1   6      191.79      220.11      5.04 o
   1   1   6       14.63       16.92      1.95 o
   2   1   6      106.60      128.98      4.58 o
   3   1   6       47.85       47.73      3.33 o
   4   1   6        3.25        3.85      2.00 o
   5   1   6        5.43        5.21      2.89 o
   6   1   6        0.86        0.98      5.05 o
  -7   2   6      373.48      402.70     16.66 o
  -6   2   6      146.46      131.30     12.72 o
  -5   2   6     2800.95     2738.67     40.92 o
  -4   2   6     1732.53     1684.14     42.63 o
  -3   2   6     1018.28      978.76     13.29 o
  -2   2   6      481.09      377.49      7.36 o
  -1   2   6     2750.89     2665.33     25.13 o
   0   2   6      972.02      917.99     12.12 o
   1   2   6     1868.04     1851.90     18.65 o
   2   2   6     2512.78     2528.11     30.10 o
   3   2   6     1030.93     1054.31     15.94 o
   4   2   6      763.61      756.47     28.19 o
   5   2   6      368.03      376.05     16.62 o
   6   2   6      262.65      257.37     28.61 o
  -7   3   6       48.00       50.95      7.37 o
  -6   3   6      108.98      102.41      9.33 o
  -5   3   6      236.69      227.75     19.89 o
  -4   3   6      321.30      343.58     22.62 o
  -3   3   6        1.20        1.10      1.31 o
  -2   3   6      557.24      589.32     10.08 o
  -1   3   6      382.95      444.71      8.35 o
   0   3   6      166.49      169.27      6.72 o
   1   3   6      207.28      210.81      7.79 o
   2   3   6      118.41      132.60     13.54 o
   3   3   6       69.60       69.50      9.21 o
   4   3   6       62.81       66.49      6.45 o
   5   3   6        6.06        4.32      4.27 o
   6   3   6        4.09        2.51      4.50 o
  -7   4   6      231.92      249.56     13.21 o
  -6   4   6      689.93      677.11     17.41 o
  -5   4   6      146.48      137.42      8.68 o
  -4   4   6      342.48      355.62     13.73 o
  -3   4   6      304.99      293.89      9.39 o
  -2   4   6      886.90      895.60     21.58 o
  -1   4   6      588.06      607.81     11.03 o
   0   4   6      414.65      406.76     11.42 o
   1   4   6      689.52      679.20     15.49 o
   2   4   6      223.21      242.54     10.94 o
   3   4   6      261.08      246.98     10.70 o
   4   4   6      581.32      621.03     17.15 o
   5   4   6      266.34      254.75     12.72 o
  -6   5   6        1.10        4.59      3.09 o
  -5   5   6      291.42      274.68     10.90 o
  -4   5   6        3.67        3.20      2.44 o
  -3   5   6       28.82       20.72      3.56 o
  -2   5   6        4.92        2.71      2.14 o
  -1   5   6        5.58        6.79      2.61 o
   0   5   6       47.62       60.52      5.80 o
   1   5   6       47.57       40.30      4.98 o
   2   5   6       53.52       51.68      5.87 o
   3   5   6        0.46        0.10      2.59 o
   4   5   6        0.97       -2.84      2.87 o
  -5   6   6     1122.24     1061.87     28.39 o
  -4   6   6      368.41      409.28     13.37 o
  -3   6   6      805.78      851.03     18.69 o
  -2   6   6      673.71      723.93     46.95 o
  -1   6   6     1225.88     1209.43     49.56 o
   0   6   6      785.51      730.62     17.84 o
   1   6   6      348.25      339.10     12.46 o
   2   6   6      383.04      344.00     21.83 o
   3   6   6      189.96      171.35     11.60 o
  -3   7   6       40.06       28.37      8.97 o
  -2   7   6       42.32       40.54     12.23 o
  -1   7   6       50.74       37.17      6.61 o
   0   7   6        2.79        1.28      5.22 o
   1   7   6      110.01       81.21      9.48 o
   2   7   6       11.03       10.37      4.74 o
  -8   0   7       19.84        3.42      5.38 o
  -7   0   7       79.15       67.65     11.57 o
  -6   0   7      156.43      189.75     17.61 o
  -5   0   7     1084.77     1097.61     33.42 o
  -4   0   7     1871.94     1930.96     42.87 o
  -3   0   7      618.71      610.18     19.40 o
  -2   0   7     2310.66     2340.42     30.22 o
  -1   0   7     2623.44     2518.15     46.79 o
   0   0   7      121.50      110.53      7.82 o
   1   0   7     2171.11     2109.59     31.82 o
   2   0   7      455.89      442.80     34.56 o
   3   0   7      435.03      432.55     14.29 o
   4   0   7      633.52      616.33     18.37 o
   5   0   7      250.30      264.09     18.26 o
   6   0   7       50.49       47.11     10.43 o
  -8   1   7        5.32        8.43      4.43 o
  -7   1   7       45.98       44.81      6.85 o
  -6   1   7       51.13       61.59     16.38 o
  -5   1   7      346.19      339.63     12.62 o
  -4   1   7        6.62       10.24      4.24 o
  -3   1   7        5.94        4.10      1.70 o
  -2   1   7       32.40       36.93      2.68 o
  -1   1   7       79.31       90.15      2.99 o
   0   1   7        8.44       14.43      1.77 o
   1   1   7       93.63       98.74      5.19 o
   2   1   7       15.74       17.84      2.58 o
   3   1   7       18.90       14.53      2.69 o
   4   1   7       63.67       76.33     12.39 o
   5   1   7        0.89        0.24      3.56 o
   6   1   7       43.12       44.34     10.92 o
  -7   2   7      633.09      628.45     24.62 o
  -6   2   7      650.91      653.31     19.70 o
  -5   2   7      157.23      167.71     16.46 o
  -4   2   7     2175.06     2136.98     29.40 o
  -3   2   7     1756.85     1733.47     19.53 o
  -2   2   7     1755.12     1783.78     18.90 o
  -1   2   7     1592.95     1455.72     16.37 o
   0   2   7     1013.36      962.58     12.62 o
   1   2   7     1034.36     1004.39     21.95 o
   2   2   7     1038.37     1021.45     17.65 o
   3   2   7      775.66      800.43     17.33 o
   4   2   7      907.05      910.46     25.52 o
   5   2   7      144.03      135.82     12.22 o
   6   2   7      308.69      326.86     18.38 o
  -7   3   7       25.12       29.13      5.99 o
  -6   3   7      114.68       86.09      8.64 o
  -5   3   7       32.50       40.54      4.83 o
  -4   3   7      196.66      200.68     12.45 o
  -3   3   7       94.60       98.52      5.23 o
  -2   3   7      456.61      476.93      9.28 o
  -1   3   7       61.22       62.90      5.05 o
   0   3   7       21.02       25.34      4.24 o
   1   3   7        0.13        2.33      1.93 o
   2   3   7       24.15       25.32      5.48 o
   3   3   7      124.80      123.44      8.18 o
   4   3   7        4.78        0.87      3.50 o
   5   3   7       47.70       44.51      7.89 o
  -6   4   7      314.78      305.31     33.27 o
  -5   4   7      707.52      689.72     16.75 o
  -4   4   7      200.66      198.96      9.22 o
  -3   4   7       41.35       42.72      4.49 o
  -2   4   7      273.90      280.92     12.63 o
  -1   4   7      572.27      582.78     13.92 o
   0   4   7      178.24      188.62     11.99 o
   1   4   7      703.94      763.06     16.96 o
   2   4   7      250.06      254.28     17.28 o
   3   4   7      163.88      178.38     10.38 o
   4   4   7      196.30      195.98     11.54 o
   5   4   7      276.76      252.77     18.24 o
  -6   5   7        0.17       -0.71      2.67 o
  -5   5   7        0.40        0.45      2.56 o
  -4   5   7      153.90      152.81     11.31 o
  -3   5   7       14.22       16.21      4.49 o
  -2   5   7       34.71       39.53      5.93 o
  -1   5   7       94.73       84.26      7.22 o
   0   5   7        0.33        1.34      2.53 o
   1   5   7        0.00       -1.25      2.22 o
   2   5   7      188.22      163.49     14.45 o
   3   5   7       43.80       39.80      5.66 o
   4   5   7        7.84        4.88      3.57 o
  -5   6   7       96.92       97.57      8.36 o
  -4   6   7      458.07      465.79     18.19 o
  -3   6   7      661.20      652.94     21.11 o
  -2   6   7      629.62      605.84     19.93 o
  -1   6   7      733.62      718.14     17.85 o
   0   6   7     1167.26     1144.79     23.32 o
   1   6   7      617.30      581.90     16.90 o
   2   6   7      463.50      448.52     21.19 o
   3   6   7      253.33      250.27     20.68 o
  -3   7   7       15.67       17.29      5.35 o
  -2   7   7       13.77       11.03      4.80 o
  -1   7   7        0.70        3.88      4.08 o
   0   7   7        1.12        0.64      2.96 o
   1   7   7       16.72       12.93      4.33 o
  -7   0   8      287.19      290.50     20.21 o
  -6   0   8        4.03       12.06      5.22 o
  -5   0   8      144.07      131.39     13.37 o
  -4   0   8     1043.21     1032.24     29.83 o
  -3   0   8      237.46      233.94      9.05 o
  -2   0   8     1968.08     1927.14     27.12 o
  -1   0   8     2814.17     2811.75     53.31 o
   0   0   8     1301.00     1280.84     31.63 o
   1   0   8     1638.15     1621.52     28.27 o
   2   0   8      251.63      262.30     11.07 o
   3   0   8      835.71      856.96     21.56 o
   4   0   8      315.19      325.76     25.59 o
   5   0   8       98.87       99.12     13.53 o
  -7   1   8        0.43        0.49      3.23 o
  -5   1   8       34.00       31.05      5.05 o
  -4   1   8      126.45      147.52     14.18 o
  -3   1   8      538.16      553.17     13.54 o
  -2   1   8        1.04        0.99      0.99 o
  -1   1   8      247.33      272.07      8.47 o
   0   1   8       83.83       83.19      4.16 o
   1   1   8       33.09       32.60      3.64 o
   2   1   8        4.70        5.14      1.89 o
   3   1   8        0.63        1.18      2.18 o
   4   1   8       16.42       17.79      7.38 o
   5   1   8        0.16       -3.44      3.44 o
  -7   2   8      510.99      546.03     28.28 o
  -6   2   8      724.78      723.47     27.79 o
  -5   2   8      579.06      591.27     14.49 o
  -4   2   8     1057.34     1039.79     18.28 o
  -3   2   8     1111.96     1103.29     15.26 o
  -2   2   8     2261.57     2261.96     23.46 o
  -1   2   8     1082.65     1065.96     14.21 o
   0   2   8      531.60      524.44     17.41 o
   1   2   8     1196.73     1180.83     24.76 o
   2   2   8      560.53      546.00     14.15 o
   3   2   8      216.21      218.23      9.89 o
   4   2   8      741.82      737.24     23.61 o
   5   2   8      331.07      337.14     16.90 o
  -7   3   8       65.29       68.95      8.72 o
  -6   3   8       13.79       12.23      3.77 o
  -5   3   8       12.52       13.14      3.23 o
  -4   3   8       77.74       87.21      8.07 o
  -3   3   8        0.05        0.74      1.40 o
  -2   3   8        0.12        2.05      1.85 o
  -1   3   8        9.07        8.18      2.40 o
   0   3   8      346.23      357.47     10.56 o
   1   3   8        4.48        4.69      2.28 o
   2   3   8        4.07        5.44      2.49 o
   3   3   8       20.66       19.08      5.95 o
   4   3   8        0.00        1.25      3.92 o
   5   3   8        8.12        6.24      4.49 o
  -6   4   8      270.42      267.27     15.31 o
  -5   4   8      587.74      600.96     23.65 o
  -4   4   8      847.04      820.28     17.47 o
  -3   4   8      222.61      220.77     11.17 o
  -2   4   8      194.93      201.81      8.79 o
  -1   4   8      479.97      475.95     12.94 o
   0   4   8      301.12      312.31     10.69 o
   1   4   8      437.52      465.37     15.23 o
   2   4   8      159.86      156.25     13.89 o
   3   4   8      367.61      402.54     22.25 o
   4   4   8       80.88       87.98     10.72 o
  -5   5   8       25.32       28.19      6.13 o
  -4   5   8        0.09       -0.15      2.82 o
  -3   5   8        1.59        2.28      8.56 o
  -2   5   8      175.70      163.32     17.69 o
  -1   5   8       32.01       24.74      4.70 o
   0   5   8        0.68       -0.09      2.31 o
   1   5   8        9.26       12.04      3.56 o
   2   5   8       32.36       27.01      4.77 o
   3   5   8        4.67        3.96      3.15 o
  -4   6   8      232.51      211.63     23.88 o
  -3   6   8      401.37      397.60     16.76 o
  -2   6   8      527.31      485.96     18.38 o
  -1   6   8      289.67      303.72     16.22 o
   0   6   8      548.40      539.91     16.21 o
   1   6   8      564.30      578.86     17.29 o
   2   6   8      728.44      771.10     20.68 o
  -1   7   8        1.46        1.55      4.08 o
  -7   0   9      598.75      603.82     29.18 o
  -6   0   9       97.78      105.96     13.53 o
  -5   0   9      108.29      133.84     13.69 o
  -4   0   9      323.52      315.41     12.00 o
  -3   0   9      404.05      395.15     12.13 o
  -2   0   9     1598.36     1582.75     38.80 o
  -1   0   9       33.51       30.48      6.19 o
   0   0   9     2028.09     2005.76     40.02 o
   1   0   9     1446.60     1445.40     33.34 o
   2   0   9     1119.93     1066.18     24.28 o
   3   0   9      363.91      374.03     14.68 o
   4   0   9      465.55      487.58     17.98 o
  -7   1   9       56.11       54.24      7.72 o
  -6   1   9       43.02       45.64      6.36 o
  -5   1   9        8.36        4.96      2.94 o
  -4   1   9      153.25      149.87      7.31 o
  -3   1   9       75.48       79.81      5.39 o
  -2   1   9      109.38      113.58      7.89 o
  -1   1   9       45.84       46.57      5.21 o
   0   1   9      306.93      304.98      9.65 o
   1   1   9      173.49      172.37      8.28 o
   2   1   9      100.37       88.47      7.02 o
   3   1   9      113.93      105.15      7.98 o
   4   1   9       71.35       54.54      8.78 o
   5   1   9        0.18        1.64      4.14 o
  -7   2   9      483.76      514.82     19.41 o
  -6   2   9      470.53      517.66     14.96 o
  -5   2   9      989.57      963.00     19.10 o
  -4   2   9      863.47      858.54     14.45 o
  -3   2   9      171.69      182.03      8.00 o
  -2   2   9     1011.46     1017.74     23.58 o
  -1   2   9     2967.27     2952.62     56.30 o
   0   2   9      376.42      382.55     17.04 o
   1   2   9     1350.82     1382.49     35.29 o
   2   2   9       47.26       48.06      7.75 o
   3   2   9      513.85      501.40     14.89 o
   4   2   9      151.16      156.12     13.13 o
   5   2   9       54.71       66.17     19.64 o
  -6   3   9      136.78      136.12      9.20 o
  -5   3   9      102.00      100.20      7.42 o
  -4   3   9       12.37       10.33      3.73 o
  -3   3   9        2.76        3.35      3.52 o
  -2   3   9        5.25        8.63      2.61 o
  -1   3   9      269.89      285.57     10.08 o
   0   3   9      272.95      278.97      9.64 o
   1   3   9       87.53       71.79      8.17 o
   2   3   9      104.59       92.53      9.73 o
   3   3   9        6.72        0.16      5.22 o
   4   3   9        9.07        4.65      8.48 o
  -6   4   9      274.11      264.42     12.52 o
  -5   4   9      414.28      407.16     16.83 o
  -4   4   9      920.24      907.61     24.54 o
  -3   4   9     1087.63     1094.06     45.16 o
  -2   4   9     1095.48     1053.82     20.35 o
  -1   4   9        9.69        7.78      3.37 o
   0   4   9      541.73      545.54     14.74 o
   1   4   9      213.57      225.06     10.74 o
   2   4   9      490.24      490.14     22.99 o
   3   4   9      129.57      145.82     13.37 o
   4   4   9      218.75      206.68     16.41 o
  -5   5   9       16.52       19.34      5.48 o
  -4   5   9       67.71       55.02      8.23 o
  -3   5   9        4.10        3.08      3.50 o
  -2   5   9       16.68        9.34      4.24 o
  -1   5   9       24.24       18.28      3.94 o
   0   5   9        1.01       -2.06      2.26 o
   1   5   9        4.50        5.72      3.27 o
   2   5   9       19.05       21.29      6.04 o
   3   5   9       86.04       83.70     10.95 o
  -3   6   9      237.71      236.38     15.79 o
  -2   6   9      121.36      116.33     11.05 o
  -1   6   9      809.40      744.94     24.19 o
   0   6   9      111.38      110.93     10.17 o
   1   6   9      367.94      368.63     14.19 o
  -7   0  10      285.06      264.42     22.99 o
  -6   0  10      572.31      596.32     27.22 o
  -5   0  10      952.96      950.07     31.63 o
  -4   0  10       76.30       74.43      7.17 o
  -3   0  10      112.55      137.91     14.02 o
  -2   0  10      466.55      461.34     20.38 o
  -1   0  10     1693.35     1711.86     41.73 o
   0   0  10      184.75      188.86     10.48 o
   1   0  10     1111.94     1146.33     25.50 o
   2   0  10      343.76      370.12     14.69 o
   3   0  10      854.56      872.48     23.84 o
   4   0  10      430.68      440.31     26.74 o
  -7   1  10        5.33       22.94      6.68 o
  -6   1  10        9.00       15.82      4.64 o
  -5   1  10       27.92       31.89      4.23 o
  -4   1  10        0.35        2.36      2.08 o
  -3   1  10       20.68       14.93      3.85 o
  -2   1  10       98.54      100.36      6.91 o
  -1   1  10      704.08      710.43     15.09 o
   0   1  10      262.44      252.80      8.87 o
   1   1  10      244.09      232.52      9.61 o
   2   1  10       34.18       32.01      5.62 o
   3   1  10      202.23      181.89     17.80 o
   4   1  10        2.54        4.63      3.46 o
  -7   2  10      718.23      725.09     21.79 o
  -6   2  10      161.39      168.93     10.26 o
  -5   2  10      588.27      637.54     38.88 o
  -4   2  10     1392.80     1363.82     24.97 o
  -3   2  10      488.36      498.69     11.04 o
  -2   2  10     1132.72     1152.98     20.01 o
  -1   2  10        9.77        7.91      3.23 o
   0   2  10     1402.90     1391.81     29.92 o
   1   2  10      811.23      839.05     23.53 o
   2   2  10      452.62      470.71     22.77 o
   3   2  10      278.63      285.70     16.42 o
   4   2  10       75.28       92.15     10.89 o
  -6   3  10        3.07        1.51      5.71 o
  -5   3  10      112.02      126.95     21.93 o
  -4   3  10       15.55       14.76      4.44 o
  -3   3  10      218.29      223.60     19.01 o
  -2   3  10       21.66       20.17      3.64 o
  -1   3  10       39.72       37.58      4.55 o
   0   3  10      373.24      361.37     15.36 o
   1   3  10        0.39       -1.67      2.99 o
   2   3  10       11.96       10.87      3.87 o
   3   3  10      262.89      272.48     29.42 o
   4   3  10        8.48        5.88      4.93 o
  -5   4  10      532.28      542.82     30.65 o
  -4   4  10      268.73      295.50     29.67 o
  -3   4  10      748.70      728.36     21.58 o
  -2   4  10      950.98      927.50     19.60 o
  -1   4  10     2065.74     1987.06     30.40 o
   0   4  10      189.61      208.98     14.67 o
   1   4  10      378.06      417.36     26.65 o
   2   4  10       93.60      105.61     22.58 o
   3   4  10      265.57      259.61     18.14 o
  -4   5  10       38.24       29.41      6.41 o
  -3   5  10        9.86       11.95      4.74 o
  -2   5  10        6.54        5.04      5.71 o
  -1   5  10      172.84      178.50     17.06 o
   0   5  10      455.11      412.13     14.04 o
   1   5  10       15.62       11.31      5.07 o
   2   5  10       12.29        8.99      5.19 o
  -2   6  10      321.08      311.88     15.73 o
  -1   6  10        9.60        9.08      3.99 o
   0   6  10      367.42      367.62     14.42 o
  -6   0  11      362.97      358.97     21.19 o
  -5   0  11      966.09      918.78     35.54 o
  -4   0  11     1524.20     1527.33     44.99 o
  -3   0  11      387.58      390.59     20.21 o
  -2   0  11      548.89      595.02     24.94 o
  -1   0  11       20.93       20.38      6.19 o
   0   0  11      562.04      559.99     17.65 o
   1   0  11      598.10      640.62     26.16 o
   2   0  11      344.45      344.46     22.82 o
   3   0  11      583.16      610.34     31.95 o
   4   0  11      266.92      251.86     24.78 o
  -6   1  11       14.88       22.23      5.29 o
  -5   1  11        5.68        3.21      2.75 o
  -4   1  11        7.85        7.19      3.50 o
  -3   1  11      167.29      145.68     10.70 o
  -2   1  11        0.39        0.09      3.02 o
  -1   1  11       23.42       20.21      3.60 o
   0   1  11      456.16      414.83     15.74 o
   1   1  11       28.15       27.01      4.54 o
   2   1  11        0.21       -1.24      2.42 o
   3   1  11       24.73       27.21      5.12 o
   4   1  11       31.71       23.35      6.84 o
  -6   2  11      181.57      198.71     18.10 o
  -5   2  11      698.18      706.68     21.79 o
  -4   2  11      122.49      154.07      9.33 o
  -3   2  11      710.17      796.97     22.90 o
  -2   2  11      957.78      941.92     35.05 o
  -1   2  11      505.10      534.94     18.37 o
   0   2  11      294.01      299.59     15.41 o
   1   2  11      273.98      266.92     14.69 o
   2   2  11      193.40      194.55     11.48 o
   3   2  11      368.52      353.21     13.85 o
  -6   3  11       12.69       18.24      9.62 o
  -5   3  11        5.47        0.61      3.27 o
  -4   3  11       31.94       26.43      5.59 o
  -3   3  11       54.48       57.28      6.13 o
  -2   3  11       58.39       67.41      8.24 o
  -1   3  11        3.27        7.33      3.67 o
   0   3  11      342.31      282.41     16.79 o
   1   3  11      100.44       72.62      9.16 o
   2   3  11       34.41       23.33      4.93 o
   3   3  11        0.31        0.20      4.20 o
  -5   4  11      253.94      294.83     16.49 o
  -4   4  11      698.00      661.49     21.97 o
  -3   4  11      354.17      369.58     15.71 o
  -2   4  11      703.86      644.13     18.88 o
  -1   4  11      532.85      547.38     20.46 o
   0   4  11     1084.73     1067.00     51.11 o
   1   4  11      702.81      664.94     23.76 o
   2   4  11      297.78      306.77     19.76 o
  -3   5  11       14.22       13.90      5.24 o
  -2   5  11       34.79       35.75     12.06 o
  -1   5  11        0.00       -0.01      3.67 o
   0   5  11       87.80       84.69     10.33 o
   1   5  11        0.42        1.79      4.13 o
  -6   0  12      278.26      294.25     21.52 o
  -5   0  12      960.12      967.35     37.66 o
  -4   0  12      693.32      696.09     30.32 o
  -3   0  12     1234.40     1259.00     39.94 o
  -2   0  12     1378.11     1330.72     39.94 o
  -1   0  12      238.24      260.24     12.53 o
   0   0  12      570.15      568.80     18.77 o
   1   0  12      225.08      186.33     20.05 o
   2   0  12       60.86       62.11     12.55 o
   3   0  12      274.73      258.22     25.76 o
  -6   1  12       66.14       69.64      9.10 o
  -5   1  12       27.59       28.95      7.82 o
  -4   1  12       22.28       19.18      6.44 o
  -3   1  12        5.57        7.11      3.44 o
  -2   1  12        0.30        1.29      2.94 o
  -1   1  12      115.09      116.85     10.41 o
   0   1  12       16.09       14.92      3.70 o
   1   1  12        2.28        2.43      2.71 o
   2   1  12       30.70       22.82      4.89 o
   3   1  12        0.47       -3.19      3.19 o
  -5   2  12      330.99      375.27     24.45 o
  -4   2  12      228.83      235.57     13.98 o
  -3   2  12      360.99      350.12     15.68 o
  -2   2  12      440.10      435.12     23.80 o
  -1   2  12      354.85      370.63     15.95 o
   0   2  12      345.43      352.73     40.84 o
   1   2  12      154.63      150.71     10.36 o
   2   2  12      215.72      210.57     12.62 o
  -5   3  12        1.51       -1.30      4.73 o
  -4   3  12       64.58       65.37     12.72 o
  -3   3  12       59.35       48.39      7.91 o
  -2   3  12       40.60       37.65      6.68 o
  -1   3  12       16.33       11.03      4.67 o
   0   3  12       54.00       59.00      8.36 o
   1   3  12        9.68        6.88      4.19 o
   2   3  12       11.69       13.75      4.44 o
  -4   4  12      229.73      247.49     16.09 o
  -3   4  12      377.51      437.22     26.74 o
  -2   4  12      531.06      556.20     20.86 o
  -1   4  12      340.89      317.42     16.01 o
   0   4  12      730.79      688.21     31.63 o
   1   4  12      667.64      673.81     32.85 o
  -5   0  13      775.76      782.65     35.05 o
  -4   0  13      343.55      385.21     23.31 o
  -3   0  13      942.71      894.97     34.23 o
  -2   0  13     1418.40     1399.03     42.71 o
  -1   0  13      587.27      640.20     32.60 o
   0   0  13      610.00      608.22     31.79 o
   1   0  13      150.62      167.09     20.21 o
   2   0  13      247.69      299.14     28.04 o
  -5   1  13       12.82       13.63      5.04 o
  -4   1  13       10.80        6.58      3.67 o
  -3   1  13        0.02        0.40      3.09 o
  -2   1  13       60.52       53.11     10.27 o
  -1   1  13        0.30        2.40      3.28 o
   0   1  13      152.06      150.77     12.41 o
   1   1  13        0.15       -1.26      2.80 o
   2   1  13        7.95        9.00      4.11 o
  -5   2  13      197.24      196.11     21.84 o
  -4   2  13      132.16      159.23     13.31 o
  -3   2  13      329.70      321.20     15.79 o
  -2   2  13      168.47      152.63     12.65 o
  -1   2  13      269.66      284.92     16.13 o
   0   2  13      568.49      604.23     21.89 o
   1   2  13      230.28      263.49     14.88 o
  -4   3  13        0.85       -2.45      5.05 o
  -3   3  13        0.01       -2.97      2.97 o
  -2   3  13      114.04      113.93     20.70 o
  -1   3  13       69.16       69.28      9.47 o
   0   3  13        0.27        1.16      4.16 o
   1   3  13       43.61       53.10      8.51 o
  -2   4  13      405.41      375.58     17.97 o
  -1   4  13      190.13      205.08     15.80 o
  -4   0  14      190.86      205.89     21.19 o
  -3   0  14      964.85     1004.36     38.15 o
  -2   0  14      277.34      261.36     15.00 o
  -1   0  14      851.73      888.45     39.78 o
   0   0  14     1230.70     1150.59     46.62 o
   1   0  14      232.80      250.72     26.57 o
  -4   1  14        0.07       -0.90      3.40 o
  -3   1  14       26.72       34.18      9.94 o
  -2   1  14        3.81        5.38      4.03 o
  -1   1  14        2.39        2.26      3.09 o
   0   1  14        4.39        6.60      3.57 o
  -3   2  14      117.79      114.59     16.79 o
  -2   2  14      339.98      306.21     17.11 o
  -1   2  14       73.09       79.70     10.01 o
   0   2  14      146.70      162.21     11.57 o
 
